# Supplementary material for: Frailty Related to the Exposure to Particulate Matter and Ozone: The Korean Frailty and Aging Cohort Study
Source: Int J Environ Res Public Health. 2021 Nov 10;18(22):11796. doi: 10.3390/ijerph182211796 (PMC8623935; doi:10.3390/ijerph182211796)
Supplement: Supplementary file 1 [file ijerph-18-11796-s001.zip]

Archive with 1 entries (1 files):
- ijerph-1446333-supplementary.pdf
